# Supplementary material for: Simulated Digestion and Fermentation In Vitro by Obese Human Gut Microbiota of Sulforaphane from Broccoli Seeds
Source: Foods. 2022 Dec 12;11(24):4016. doi: 10.3390/foods11244016 (PMC9778330; doi:10.3390/foods11244016)
Supplement: Supplementary file 1 [file foods-11-04016-s001.zip]

Archive with 1 entries (1 files):
- foods-2060660-supplementary.pdf
